# Supplementary material for: Molecular identification of Trichobilharzia species in recreational waters in North-Eastern Poland
Source: PeerJ. 2024 Jul 12;12:e17598. doi: 10.7717/peerj.17598 (PMC11249002; doi:10.7717/peerj.17598)
Supplement: Supplemental Information 1 [file peerj-12-17598-s001.txt]

>Trichobilharzia franki isolate UL1 internal transcribed spacer 1, partial sequence; 5.8S ribosomal RNA gene and internal transcribed spacer 2, complete sequence; and large subunit ribosomal RNA gene, partial sequence 

TGCGGAAGGATCATTACAAGACATTCAAACATGTACCCAATTGAAGCACGGATATTATTCTGGTGTGCTGAGACATGCCAGTTGGTGTAGGTTCCCTAGATCAAAACACCAAAACATATAAACCCGAAAGATTAAATATGATTCTGAGAGAGTGAAGTATACATGGTGGTATCGTTCCATGACGTAGACATGTGGCCTTGTGCTATGTGCACCGTCGGGACGAATCATGCATGTTGGGAGGATCTCGGTGGTCCGTTGATGTGTTGTTTGGCTTGAGCAACCATTCAGCACAAAAGAGTGAAATACTCTTGACGACTGAGCTGGGCAGTCGATGAAAAGGATCTTGGTGGTCCTTTGATGAGTGTTGTTTGGCCTGACGAACCATTCAGCACAAAAGAGAGAAGTACTATTGACGACTGAGAGGGCAGTCGATGAAAAGGATACTGGTGGTCCTTAGATGAGTGTTGTTTGGCTTGGGCAACCATTCAGCACAAAAGAGTGAAATACTCTTGACGACTGAGCTGGACAGTCGATAATCGAGTGATGGCTGAAACCGCGCAGTCAATCATTCATAAAGAACTGTTGCTAAACTGAAACTTAAAGGAATTGACGGAAGGCAGCAATGCATTATAATACTTTGACCGGGGTACCTAGCCTGTCATATGCTCTGATGGTGTTCTCGTGACTTTTGTTGCCAGATCTGCCAAGGGCGATGGGATAGTACGCGATCTAATGGTTGTGTGCAAGGTTTGAAGAAGGCTGTGTGCTATATGCATGCGCCTCGCCCTGATAATGTTTACTTCATTTTACACTGTTTAAGCGATCCGGTTTGGCTTGCCATTCACGGGTTTGCTGCTCCGCATGCACCTGGCTTTAAGCTGGACTGCATGTACGCTGGCCTGGTAGACTTGCGCCCGGGTTGCAGCCTCGAACCTTTAGTTCTATGCATCTGGGAAACCAGTGTGTAGGATTATTGGAGTACAACTTTGAGCGGTGGATCACTCGGCTCGTGCGTCGATGAAGAGTGCAGCCAACTGTGTGAATTAATGTGAACTGCATACTGCTTTGAACATCGACATCTTGAACGCATATTGCGGCTACGGGATATCCTGTGGCCACGTCTGTCCGAGGGTCGGCTTTCCATCTATCACGATGCACTTTAAGTCGTGGATTGGGCGAGTGCCTGCCGGCGTGTATACCCGTATATCAACGCGGGTTGCTGGTCTAAGGCTCTGTCCGAATTTGTCCGGCCACAGCCTAGTCTGGTGTAGAACTTCTGATTGAGTCGCCACGGTGGGTTGTGCTCGAGTCGTAGCTTAATGATATAAATATATATAAACGCTCGGGAGTACATGACCTATCGTGAATACCGTTATATATTAATAAACGGCTTGATTGGAGGTCTATACATAGTCTATGGTTTAACCGAGAATGTGTTATGCACATTATTATTTTTACCCTGACCTCGGATCAG

>Trichobilharzia szidati isolate SL1 18S ribosomal RNA gene, partial sequence; internal transcribed spacer 1, 5.8S ribosomal RNA gene, and internal transcribed spacer 2, complete sequence; and 28S ribosomal RNA gene, partial sequence
 

CATTACAAGATTCTCAAACATGTACCCAATTGAAGCACGGATATTGTTGTGGTGTGCTAAGACACGCCAGTGGGTGTTGGTTGACCTGCCTAGTCGACCGGCACCCAAGCCTAGATGCTGGTAGGCGAAAAGAATACACAAGCTTGTGTACCCGAAAGATTAAATCATGTGTTGTTTTGGCTTGGGAAACCAATCAGCACAAATGAGTGAAGTATCATGATGGCTGTCCCAGTCGATCATTGATAGAGAAATATATGATCTTGGTGGTGTTGTTTTGGCTTGGGAAACCAAACAGCATAAATGAAATGAGTGAAGTACTCATAAAGACTGGGCCTCGCAGTCAATCATCCCTAGTGTACTGTTGCTAAACTGAAACTTAAAGGAATTGACGGAATTTTGATACTTTGACCGGGGTACCTAACCTGTCATATGCTCTGATGGTGTTCTCGTGACTTTTGTTGCCAGATCTGCCAAGGGCGATGGGACAGTACGCGACCTAATGGTTGTGTGCAAGGTTTGAAGAAGGCTGTGTGTTATTTGCATACGCCTCGCCCTGATAATGTTTACCTCATTTTACACTGTTTAAGCGATCCGGTTTGGCTTGCCATTCACGGGTTTGCTGCTCCGCATGCACCTGGCTTTTAGCTGGACTGCATGTACGCTGGCCTGGTAGACTTGCGCCCGGGTTGCAGCCTCGAACCTTTAGTTCTATGCATCTGGGAAACCAATGTGTAGGATTATTGGAGTACAACTTTGAGCGGTGGATCACTCGGCTCGTGCGTCGATGAAGAGTGCAGCCAACTGTGTGAATTAATGTGAACTGCATACTGCTTTGAACATCGACATCTTGAACGCATATTGCGGCTACGGGATATCCTGTGGCCACGTCTGTCCGAGGGTCGGCTTTCCATCTATCACGATGCACTTTAAGTCGTGGATTGGGCGAGTGCCTGCCGGCGTGTATACCCGTATATCAACGCGGGTTGCTGGTCAAAGGCTCCGTCCTAATTTGTCCGGCCACAGCCTAGTCTGGTGTAGAACTTCTGATTGAGTCGCCACGGTGGGTTGTGCTCGAGTCGTAGCTTAATGATATACATATATATAAACGCTCGAGAGTACATGACCTATCGTGAGTACAGTTATAATTAAACGGCTTGATTGGAGGTCTATGCATAGTCTATGGCTTAAC

>Trichobilharzia szidati isolate TL1 18S ribosomal RNA gene, partial sequence; internal transcribed spacer 1, 5.8S ribosomal RNA gene, and internal transcribed spacer 2, complete sequence; and 28S ribosomal RNA gene, partial sequence


CTGCGGAAGGATCATTACAAGATTCTCAAACATGTACCCAATTGAAGCAGGATATTGTTGGGGTGTGCTAAGACACGCCAGTGGGGTGTTGGTTGACCTGCCTAGTCGACCGGCACCCAAGCCTAGATGCTGGTAGGCAAAAAGAATACACAAGCTTGTGTACCCGAAAGATTAAATCATGTGTTGTTTTGGCTTGGGAAACCAATCAGCACAAATGAGTGAAGTATCATGATGGCTGTCCCAGTCGATCATTGATAGAGAAATATATGATCTTGGTGGTGTTGTTTTGGCTTGGGAAACCAAACAGCATAAATGAAATGAGTGAAGTACTCATAAAGACTGGGCCTCGCAGTCAATCATCCCTTAGTGTACTGTTGCTAAACTGAAACTTAAAGGAATTGACGGAATTTTGATACTTTGACCGGGGTACCTAACCTTGTCATATGCTCTGATGGTGTTCTCGTGACTTTTGTTGCCAGATCTGCCAAGGGCGATGGGACAGTACGCGACCTAATGGTTGTGTGCAAGGTTTGAAGAAGGCTGTGTGTTATTTGCATACGCCTCGCCCTGATAATGTTTACCTCATTTTACACTGTTTAAGCGATCCGGTTTGGCTTGCCATTCACGGGTTTGCTGCTCCGCATGCACCTGGCTTTTAGCTGGACTGCATGTACGCTGGCCTGGTAGACTTGCGCCCGGGTTGCAGCCTCGAACCTTTAGTTCTATGCATCTGGGAAACCAATGTGTAGGATTATTGGAGTACAACTTTGAGCGGTGGATCACTCGGCTCGTGCGTCGATGAAGAGTGCAGCCAACTGTGTGAATTAATGTGAACTGCATACTGCTTTGAACATCGACATCTTGAACGCATATTGCGGCTACGGGATATCCTGTGGCCACGTCTGTCCGAGGGTCGGCTTTCCATCTATCACGATGCACTTTAAGTCGTGGATTGGGCGAGTGCCTGCCGGCGTGTATACCCGTATATCAACGCGGGTTGCTGGTCAAAGGCTCCGTCCTAATTTGTCCGGCCACAGCCTAGTCTGGTGTAGAACTTCTGATTGAGTCGCCACGGTGGGTTGTGCTCGAGTCGTAGCTTAATGATATACATATATATAAACGCTCGAGAGTACATGACCTATCGTGAGTACAGTTATAATTAAACGGCTTGATTGGAGGTCTATGCATAGTCTATGGCTTAACCGAGAGTGTGTTATGCACATTATCAGTTTTACCCTGACCTCGGATCAGA

>Trichobilharzia sp. isolate UL2 18S ribosomal RNA gene, partial sequence; internal transcribed spacer 1, 5.8S ribosomal RNA gene, and internal transcribed spacer 2, complete sequence; and 28S ribosomal RNA gene, partial sequence 


ACAAGATTTTCGAACATGTACCCAATTGAAGCACGGATATTGTTCTGGTGTGCTGAGACATGCCAGTTGTTGTTGGTCGGCATAGACAGCAGGTTGGTAACACCATCAATGACACTAGTCGCCTGCCTAGTCGATCAGCACTATACCATGTGTACCCGAAAGATTAAACCATAAATGTTGGTTGGCAAAGACAGCAGGTTGGTAACACCATCAATGACACTAGTCGCCTGCCTAGTCGATCAGCGCTAAATCTGTAGCAAATAACTGAGTGCTGGTTTGGCTTGAGCAACCGAACAGCACAGAAGAGCGCCGTCCCATGACGTAGACATGTAGCCTTGTGCTATGTGCACCGTCGGGTCAGGTCGTTCTTGTTGAGAGACGTGAGCTCGTATTTGAATGGTGAGTGTTGATTTGGCCTGGGAAACCAAACAGCACAAGTAAACGTGTCCCAATGATTCGGTCGATCCTTGATAGAGGAATTTGATCTTGGTGATTAAGTGTTGATTTGGCCTGGGAAACCAAACAGCACAAATGAGTGAATTACTCATAATGACTGAACCGCGCAGTCAATCGTTCCCATAGTACTGTTGCAAGACTGAAACTTAAAGGAATTGACGGAAGGCAGCAATGCACTGATTCTTTGACCGGGGTACCTAACCTGTCATATGCTCTGATGGTGTTCTCGTGACTTTCGTTGCCAGATCTGCCAAGGGCGATGGGATAGTACGCGACCTAATGGTTGTGTGCAAGGTTTGAAGAAGGCTGTGTGCTAAATGCATGCGCCTCGCCCTGATAATGTTTACCTCTTTTTACACTGTTTAAGCGATCCGGTTTGGCTTGCCATTCACGGGTTTGCTGCTCCGCATGCACCTGGCTTTAAGCTGGACTGCATGTACGCTGGCCTGGTAGACTTGCGCCCGGGTTGCAGCCTCGAACCTTTAGTTCTATGCATCTGGGAAACCGGTGTGTAGGATTATTGGAGTACAACTTTGAGCGGTGGATCACTCGGCTCGTGCGTCGATGAAGAGTGCAGCCAACTGTGTGAATTAATGTGAACTGCATACTGCTTTGAACATCGACATCTTGAACGCATATTGCGGCTACGGGATATCCTGTGGCCACGTCTGTCCGAAGGGTCGGCTTTCCATCTATCACGATGCACTTTAAGTCGTGGATTGGGCGAGTGCCTGCCGGCGTGTATACCCGTATATCAACGCGGGTTGCTGGTCAAAGGCTCCGTCCTAATTTGTCCGGCCACAGCCTTGTCTGGTGTAGAACTTCTGATTGAGTCGCCACGGTGGGTTGTGCTCGAGTCGTAGCTTAATGATATACATATATATAAACGCTCGAGAGTACATGACCTATCGTGAATACACATACATATAAATAAACGGCTTGATTGGAGGTCTATGCATAGTCTATGGCTTAACCGAGGGTGTGTTATGCACATTATCATTTTTACCCTGACC


>Radix auricularia isolate UL2 internal transcribed spacer 2, partial sequence 

TCGTGCGACGCGCTCTGGTCCGTCGCGGCCATAAAATCCAGCGTTCACCGCCCTCATCGCTTTGCTCGGCGATGTCGTGTGTGTGTTGTGCCTGGTGGCCCCGTGGACTTAAGCACAAGCCGCGCCGTTGTCCGTGTTCGTCTCGGGACGTCCGCGACGCCGCCTTGCTCTCGGCGGCGGCCAAATTTCCATCTGCGTCACCGCTAAGCGGGACCCGGCTCGCTCTCGCTAACGGGCCCGCTTATATCAAGCTCAAGGGTGATTGCGGAGGGGGAAAAAAAGCTTACGCGGACGATCGCTTGACAACAAATCGGCGCCCGTACGAATTGAAGTGAAAAAAATATTCTTTTTTTTTTT

>Radix auricularia isolate UL1 internal transcribed spacer 2, partial sequence 

GTGCGACGCGCTCTGGTCCGTCGCGGCCATAAAATCCAGCGTTCACCGCCCTCATCGCTTTGCTCGGCGATGTCGTGTGTGTGTTGTGCCTGGTGGCCCCGTGGACTTAAGCACAAGCCGCGCCGTTGTCCGTGTTCGTCTCGGGACGTCCGCGACGCCGCCTTGCTCTCGGCGGCGGCCAAATTTCCATCTGCGTCACCGCTAAGCGGGACCCGGCTCGCTCTCGCTAACGGGCCCGCTTATATCAAGCTCAAGGGTGATTGCGGAGGGGGAAAAAAAGCTTACGCGGACGATCGCTTGACAACAAATCGGCGCCCGTACGAATTGAAGTGAAAAAAATATTCTTTTTTTTTTTT
